# Supplementary material for: Prognostic impact of post-transplant diabetes mellitus in kidney allograft recipients: a meta-analysis
Source: Nephrol Dial Transplant. 2024 Aug 12;40(3):554–76. doi: 10.1093/ndt/gfae185 (PMC11879034; doi:10.1093/ndt/gfae185)
Supplement: gfae185_Supplemental_Files [file gfae185_supplemental_files.zip]

Archive with 5 entries (5 files):
- Supplementary Figure 1 All-cause mortality - supplementary - New.pdf
- Supplementary Table 1.docx
- Supplementary Table 2.docx
- Supplementary Table 3. NOS assessment of the included studies.docx
- Supplemtary Figure 2 Graft loss - supplementary.pdf
